# Supplementary material for: Is there life beyond the Spanish government’s aid to furloughed employees by COVID-19?
Source: PLoS One. 2021 Jun 23;16(6):e0253331. doi: 10.1371/journal.pone.0253331 (PMC8221470; doi:10.1371/journal.pone.0253331)
Supplement: S1 Dataset — (XLSX) [file pone.0253331.s003.xlsx]

## Sheet: Hoja1
id	Sector	Size	Activity interruption prospects	Revenues reduction prospects	Employment reduction prospects	ERTE-aid
1	1	2	0	3	5	0
2	1	2	0	3	5	0
3	1	2	0	3	5	0
4	1	2	0	4	3	0
5	1	4	2	1	1	1
6	1	2	3	2	1	0
7	1	2	1	3	5	1
8	1	2	2	2	5	1
9	1	2	0	2	5	0
10	1	2	1	1	1	1
11	1	2	2	1	5	1
12	1	4	0	5	5	0
13	1	2	2	1	4	0
14	1	2	1	2	5	1
15	1	3	0	3	5	0
16	1	2	0	3	5	0
17	1	2	0	3	5	0
18	1	2	1	2	1	0
19	1	2	0	1	1	0
20	1	2	3	3	2	0
21	1	2	0	4	5	0
22	1	5	0	4	5	0
23	1	3	0	3	5	0
24	1	2	0	1	5	0
25	1	3	3	1	3	1
26	1	2	0	3	3	0
27	1	2	2	2	3	0
28	1	3	0	4	5	0
29	1	2	0	2	5	0
30	1	2	2	2	5	1
31	1	2	0	5	5	0
32	1	2	0	2	5	0
33	1	3	1	5	4	0
34	1	2	0	5	5	0
35	1	2	2	1	2	0
36	1	3	0	5	5	0
37	1	2	0	4	5	0
38	1	2	0	3	5	0
39	1	2	0	5	5	0
40	1	2	0	1	5	0
41	2	3	1	2	5	0
42	2	2	3	1	1	0
43	2	2	0	5	5	0
44	2	5	1	3	5	0
45	2	4	0	3	5	0
46	2	3	2	4	4	0
47	2	2	0	3	5	0
48	3	4	0	4	3	0
49	3	2	2	1	1	0
50	3	3	1	5	5	0
51	3	2	0	5	5	0
52	3	3	0	5	5	0
53	3	3	0	2	4	1
54	3	4	0	5	5	0
55	3	4	0	4	3	0
56	3	2	0	5	5	0
57	3	2	0	4	5	0
58	3	4	0	5	5	0
59	3	3	0	5	4	0
60	3	2	0	5	5	0
61	3	3	0	4	5	0
62	3	5	0	5	4	0
63	3	3	2	4	5	0
64	4	3	0	3	5	0
65	4	2	2	2	3	1
66	4	2	3	1	1	1
67	4	4	0	2	2	0
68	4	3	0	2	1	1
69	4	2	3	1	1	1
70	4	3	0	2	1	1
71	4	2	1	1	4	1
72	4	3	2	2	5	1
73	4	5	0	5	5	0
74	4	2	2	1	5	0
75	4	4	0	2	4	1
76	4	3	0	2	1	1
77	4	3	2	2	5	1
78	4	2	1	1	1	1
79	4	2	0	2	2	0
80	4	2	2	2	1	1
81	4	2	1	5	5	0
82	4	2	2	1	2	1
83	4	2	3	1	5	1
84	4	2	0	1	5	1
85	4	5	0	5	4	0
86	4	2	1	1	1	0
87	4	2	0	3	5	0
88	4	2	0	2	2	0
89	4	2	1	2	2	1
90	4	2	0	1	5	0
91	4	3	0	1	5	1
92	4	2	1	2	5	1
93	4	3	1	2	5	1
94	4	2	0	2	2	0
95	4	2	1	1	5	1
96	4	2	3	1	5	1
97	4	2	3	1	5	1
98	4	2	0	5	5	0
99	4	2	1	3	5	1
100	4	2	1	1	1	1
101	4	2	1	2	2	1
102	4	3	0	2	3	0
103	4	2	1	2	2	1
104	4	3	3	2	2	0
105	4	2	1	4	5	1
106	4	2	0	1	5	0
107	4	3	1	3	5	1
108	4	3	1	2	5	1
109	4	2	2	2	5	1
110	5	2	1	2	2	0
111	5	2	0	3	2	0
112	5	2	1	3	5	0
113	5	3	1	4	4	0
114	5	3	0	3	4	1
115	5	3	2	3	4	1
116	5	3	1	3	2	1
117	5	2	1	2	1	0
118	5	4	0	2	3	0
119	5	3	1	3	5	1
120	5	3	0	2	3	1
121	5	2	0	3	5	0
122	5	2	0	2	5	0
123	5	3	0	4	4	0
124	5	4	1	4	4	1
125	5	3	0	1	4	0
126	5	2	1	3	5	0
127	5	4	2	2	1	1
128	5	3	0	1	1	0
129	5	3	1	3	4	1
130	5	3	0	2	1	0
131	5	3	1	3	3	0
132	5	2	3	3	3	1
133	5	4	0	1	1	1
134	5	2	0	2	5	0
135	5	2	0	3	5	0
136	5	3	0	4	3	0
137	5	3	2	4	3	1
138	6	2	3	2	2	1
139	6	5	2	5	5	0
140	6	2	2	1	1	1
141	6	4	1	2	5	0
142	6	3	2	1	1	1
143	6	2	2	2	2	1
144	6	3	2	1	3	0
145	6	2	0	5	5	0
146	6	2	2	1	1	0
147	6	2	2	1	1	1
148	6	2	3	1	5	1
149	6	4	2	2	4	1
150	6	4	3	2	2	1
151	6	3	2	2	2	1
152	6	2	2	1	5	1
153	6	3	3	3	3	1
154	6	3	0	5	5	0
155	6	5	0	4	4	0
156	6	4	0	5	4	0
157	6	2	2	2	2	1
158	6	2	2	1	1	1
159	6	2	0	4	2	0
160	6	3	2	4	5	1
161	6	3	0	5	5	0
162	6	2	2	2	1	1
163	6	2	3	2	1	1
164	6	3	0	5	4	1
165	6	4	2	4	4	1
166	6	4	1	3	3	0
167	6	2	2	1	3	1
168	6	2	2	2	3	1
169	6	3	1	4	4	0
170	6	4	0	1	5	0
171	6	3	2	1	2	1
172	7	2	0	4	5	0
173	7	5	1	5	4	0
174	7	3	0	3	3	1
175	7	2	1	3	5	1
176	7	4	0	4	4	0
177	7	2	3	1	3	1
178	7	2	3	2	2	1
179	7	2	0	3	5	0
180	7	4	2	4	5	0
181	7	4	0	2	4	0
182	8	2	2	3	2	0
183	8	3	0	2	5	0
184	8	2	0	5	5	0
185	8	2	0	5	5	0
186	8	5	0	2	1	0
187	8	2	0	5	5	0
188	8	2	0	5	5	0
189	8	2	0	3	5	0
190	8	5	0	2	5	0
191	9	3	2	1	2	1
192	9	2	2	1	1	0
193	9	2	2	1	5	1
194	9	2	2	1	1	1
195	9	2	2	1	1	0
196	9	4	2	1	4	1
197	9	4	2	1	1	1
198	9	3	2	1	1	1
199	9	3	2	1	1	1
200	9	2	2	2	2	0
201	9	3	1	1	1	1
202	9	3	2	1	1	1
203	9	2	2	1	1	1
204	9	2	3	1	1	0
205	9	3	1	1	3	1
206	9	2	2	1	1	1
207	9	2	2	1	1	1
208	9	2	1	1	1	1
209	9	2	2	2	1	1
210	9	2	1	1	2	1
211	9	2	2	1	1	1
212	9	2	1	1	1	0
213	9	2	2	2	2	1
214	9	2	1	2	1	1
215	9	4	3	2	3	1
216	9	2	1	2	1	1
217	9	2	2	1	1	1
218	9	4	1	1	1	1
219	9	2	1	4	5	0
220	10	3	0	2	4	0
221	10	4	2	2	2	1
222	10	3	2	3	2	1
223	10	3	2	1	4	1
224	10	3	0	5	5	0
225	10	3	0	5	5	0
226	10	3	2	2	5	1
227	10	5	0	5	5	0
228	10	3	0	3	5	0
229	10	3	2	2	2	1
230	10	3	0	4	4	0
231	10	2	1	1	5	0
232	10	3	2	1	1	1
233	10	5	0	5	4	1
234	10	2	2	2	5	0
235	10	2	0	2	3	0
236	10	3	0	2	2	0
237	10	2	1	1	1	1
238	10	2	3	2	1	0
239	10	3	0	2	3	0
240	10	2	0	5	5	0
241	10	3	0	3	2	1
242	10	2	0	1	5	1
243	10	4	0	5	5	0
244	10	3	0	4	5	0
245	10	3	0	3	5	0
246	10	2	1	5	5	0
247	10	4	0	3	5	0
248	10	2	1	2	5	0
249	10	5	0	5	5	0
250	10	3	0	1	3	1
251	10	3	1	2	1	1
252	10	4	2	3	3	1
253	10	2	0	4	5	0
254	10	3	0	3	5	0
255	10	4	1	2	1	1
256	10	3	2	3	2	0
257	10	4	0	5	4	0
258	10	4	2	1	1	1
259	10	4	2	1	1	1
260	10	5	0	1	1	1
261	10	2	1	1	1	1
262	10	3	0	1	2	0
263	10	3	0	3	5	0
264	10	2	0	5	5	0
265	10	5	1	2	5	1
266	10	2	0	5	5	0
267	10	3	0	3	3	0
268	10	2	1	4	5	0
269	10	2	1	1	1	1
270	10	2	0	2	2	0
271	10	3	2	3	2	0
272	10	4	0	2	3	1
273	10	3	1	4	5	0
274	10	3	0	2	5	0
275	10	4	0	2	2	0
276	10	4	0	1	1	1
277	10	3	0	3	5	0
278	10	4	1	3	3	1
279	10	2	0	1	1	1
280	10	4	1	2	3	1
281	10	4	1	3	5	1
282	10	5	1	3	1	1
283	10	2	3	1	1	1
284	10	2	2	3	5	1
285	10	5	3	1	1	1
286	10	2	0	3	5	0
287	10	5	1	2	2	1
288	10	3	1	1	1	1
289	10	4	0	4	4	0
290	10	2	1	3	3	1
291	10	2	3	3	3	1
292	10	3	0	3	2	1
293	10	2	2	1	5	0
294	10	2	1	2	5	1
295	10	4	0	2	3	1
296	10	2	3	1	1	1
297	10	4	0	5	5	0
298	10	5	0	5	5	0
299	10	5	0	5	5	0
300	10	4	0	5	5	0
301	10	2	2	2	1	0
302	10	5	1	3	3	1
303	10	3	0	4	4	0
304	10	2	0	5	5	0
305	10	3	0	5	5	0
306	10	3	2	2	4	1
307	10	3	0	5	5	0
308	10	2	3	3	3	1
309	10	3	1	2	1	1
310	10	3	2	1	2	0
311	10	3	0	2	4	0
312	10	5	3	2	1	1
313	10	3	1	4	4	1
314	10	4	0	3	5	1
315	10	3	2	3	5	1
316	10	3	2	2	4	1
317	10	5	2	2	5	1
318	10	2	2	2	5	0
319	10	2	0	2	3	0
320	10	2	1	2	5	1
321	10	3	0	4	4	0
322	10	2	2	1	1	0
323	10	3	0	5	5	0
324	10	3	0	3	4	0
325	10	3	1	4	5	1
326	10	3	0	3	5	0
327	10	2	1	2	2	0
328	10	3	0	1	4	0
329	10	4	0	3	4	0
330	10	3	0	1	2	0
331	10	2	0	2	4	0
332	10	3	0	4	4	0
333	10	4	2	1	1	1
334	10	3	0	1	5	1
335	10	2	0	2	5	0
336	10	3	1	3	3	0
337	10	4	0	4	5	0
338	10	2	2	1	5	1
339	10	2	1	2	1	1
340	10	2	1	1	5	0
341	10	2	2	1	1	1
342	10	3	2	1	1	1
343	10	4	0	3	4	1
344	10	3	2	4	4	1
345	10	2	0	1	1	1
346	10	3	1	2	3	0
347	11	2	0	2	1	0
348	11	3	2	2	2	1
349	11	3	2	3	5	0
350	11	2	0	2	2	0
351	11	2	2	1	5	0
352	11	2	2	1	1	0
353	11	2	0	2	5	0
354	11	2	0	3	5	0
355	11	3	0	2	3	1
356	11	2	0	2	5	0
357	11	3	1	2	5	1
358	11	2	0	5	5	0
359	11	3	1	3	3	1
360	11	2	2	2	2	1
361	11	4	0	3	4	0
362	11	2	1	2	5	1
363	11	2	0	3	1	0
364	11	5	0	5	5	0
365	11	2	1	3	3	0
366	11	2	0	2	4	0
367	11	3	0	4	5	0
368	11	3	1	2	3	1
369	11	3	0	5	5	0
370	12	3	0	4	5	0
371	12	3	1	4	5	1
372	12	2	2	3	5	1
373	12	2	1	2	2	0
374	12	2	3	2	2	1
375	13	3	0	4	5	0
376	13	4	2	4	4	1
377	13	5	0	5	5	0
378	13	3	0	3	3	1
379	13	2	0	3	5	0
380	13	2	0	2	3	0
381	13	3	0	5	4	0
382	13	2	0	3	5	0
383	13	2	0	5	5	0
384	13	2	1	2	3	1
385	13	2	1	1	1	0
386	13	2	2	1	5	0
387	13	2	3	4	5	1
388	13	2	3	1	1	1
389	13	3	2	2	5	1
390	13	2	3	1	1	1
391	13	2	0	2	1	0
392	13	2	3	1	1	1
393	13	4	2	3	5	0
394	13	2	0	4	4	0
395	13	2	1	5	5	0
396	13	3	3	1	3	0
397	13	2	1	1	1	1
398	13	2	2	2	5	0
399	13	2	3	1	5	1
400	13	2	3	1	1	1
401	13	2	0	5	5	0
402	13	2	2	1	1	0
403	13	4	3	1	2	1
404	13	3	0	5	5	0
405	13	2	3	1	1	1
406	13	2	0	3	5	0
407	13	2	3	1	1	0
408	13	3	3	2	2	1
409	13	2	3	2	2	1
410	13	2	3	1	5	1
411	13	2	1	4	4	1
412	13	4	1	2	4	1
413	13	2	3	1	5	1
414	13	4	3	2	5	0
415	13	2	0	5	5	0
416	13	2	0	5	5	0
417	13	3	0	1	1	0
418	13	3	0	3	5	0
419	13	2	3	1	1	1
420	13	3	2	3	5	0
421	13	3	3	1	1	1
422	13	4	0	3	3	1
423	13	3	1	2	2	1
424	13	2	3	1	1	0
425	13	4	2	2	1	1
426	13	4	0	1	2	1
427	13	2	1	2	5	0
428	13	2	0	3	2	0
429	13	2	0	1	5	0
430	13	2	0	4	4	0
431	13	2	2	1	1	1
432	13	2	0	3	5	0
433	13	5	0	3	4	0
434	13	3	1	5	5	0
435	13	3	1	2	3	0
436	13	2	0	1	1	1
437	13	2	2	2	1	0
438	13	3	0	2	5	1
439	13	2	0	1	1	0
440	13	5	0	5	4	0
441	13	3	0	2	3	0
442	13	2	0	5	5	0
443	13	5	1	1	1	1
444	13	2	2	1	5	1
445	13	2	1	4	4	1
446	13	4	2	2	1	1
447	13	3	0	3	3	0
448	13	2	2	1	1	0
449	13	2	2	2	4	0
450	13	2	0	5	5	0
451	13	3	0	4	4	0
452	13	2	0	3	5	0
453	13	2	0	4	5	0
454	13	3	0	5	5	0
455	13	2	0	5	5	0
456	13	2	0	4	5	0
457	13	2	3	1	1	0
458	13	2	3	2	2	1
459	13	2	3	1	5	1
460	13	2	2	2	5	1
461	13	3	0	3	2	0
462	13	2	2	3	2	1
463	13	2	0	1	5	0
464	13	2	1	2	2	1
465	13	2	1	2	2	1
466	13	3	3	2	3	1
467	13	2	1	1	3	1
468	13	3	2	2	3	1
469	10	3	1	2	5	1
470	10	3	0	4	5	0
471	10	5	1	3	5	1
472	10	2	0	2	5	1
473	10	4	0	3	2	0
474	10	4	0	4	4	0
475	10	4	0	2	2	1
476	10	4	0	3	5	0
477	10	4	0	3	3	0
478	10	5	1	3	4	1
479	10	4	0	2	3	0
480	10	2	1	5	5	0
481	10	3	3	1	1	1
482	4	2	0	3	5	0
483	4	3	2	3	3	1
484	4	3	3	2	2	1
485	4	2	0	1	1	0
486	4	3	1	3	3	1
487	4	3	0	3	4	0
488	4	3	0	2	3	1
489	4	2	3	2	2	0
490	4	3	3	1	2	1
491	4	3	3	2	2	1
492	4	3	0	2	3	0
493	4	3	0	3	5	1
494	4	3	0	3	3	1
495	4	3	2	2	2	0
496	4	3	1	2	5	1
497	4	2	0	1	1	1
498	14	5	0	3	2	0
499	14	3	2	4	3	0
500	14	5	0	3	5	0
501	14	3	0	3	4	0
502	14	2	1	2	1	1
503	14	5	0	4	4	1
504	14	2	3	1	1	0
505	14	3	0	4	5	0
506	14	2	1	1	1	1
507	14	3	0	1	2	1
508	14	3	0	5	5	0
509	14	4	2	2	3	1
510	14	2	0	1	1	1
511	14	2	1	2	3	1
512	14	2	1	1	1	0
513	14	3	2	2	5	1
514	14	2	1	2	5	0
515	14	2	2	3	2	0
516	14	3	1	2	1	1
517	14	2	1	4	5	0
518	14	4	2	3	1	1
519	14	3	0	3	5	0
520	15	2	0	2	1	0
521	15	4	1	2	5	1
522	15	3	0	5	5	0
523	15	5	3	2	2	1
524	15	3	1	3	2	1
525	15	2	0	5	5	0
526	15	2	0	2	4	0
527	15	2	2	1	1	1
528	15	2	0	5	5	0
529	15	4	0	2	2	0
530	15	2	0	2	5	0
